# Supplementary material for: Circulating Mitochondrial-Derived Vesicles, Inflammatory Biomarkers and Amino Acids in Older Adults With Physical Frailty and Sarcopenia: A Preliminary BIOSPHERE Multi-Marker Study Using Sequential and Orthogonalized Covariance Selection – Linear Discriminant Analysis
Source: Front Cell Dev Biol. 2020 Sep 22;8:564417. doi: 10.3389/fcell.2020.564417 (PMC7536309; doi:10.3389/fcell.2020.564417)
Supplement: Supplementary file 2 [file Data_Sheet_1.XLSX]

## Sheet: Data
Serum concentrations of biomolecules analyzed by sequential and orthogonalized covariance selection—linear discriminant analysis.
	Cytokines																									Extracellular Vesicles					Amino acids and derivatives
	ID	Hu IL-1b (pg/ml)	Hu IL-1ra (pg/ml)	Hu IL-4 (pg/ml)	Hu IL-6 (pg/ml)	Hu IL-8 (pg/ml)	Hu IL-9 (pg/ml)	Hu IL-12 (pg/ml)	Hu IL-17A (pg/ml)	Hu Eotaxin (pg/ml)	Hu FGF basic (pg/ml)	Hu GM-CSF (pg/ml)	Hu IFN-g (pg/ml)	Hu IP-10 (pg/ml)	Hu MCP-1(MCAF) (pg/ml)	Hu MIP-1a (pg/ml)	Hu PDGF-bb (pg/ml)	Hu MIP-1b (pg/ml)	Hu RANTES (pg/ml)	Hu TNF-a (pg/ml)	FGF-21 (pg/ml)	BDNF (pg/ml)	MPO (pg/ml)	CRP (pg/ml)		CD63 (OD)	ATP5A	SDHB	NDUFS3		Alanine	Alpha amino butyric acid	Aminoadipic acid	Arginine	Asparagine	Aspartic acid	Beta alanine	Beta amino butyric acid	Citrulline	Cystine	Ethanolamine	Glycine	Glutamic acid	Histidine	Isoleucine	4-hydroxyproline	Leucine	Lysine	Methionine
nonPF&S	nonPF&S1	1.02	101.18	0.87	2.64	6.63	130.99	2.81	14.02	395.42	25.43	1.57	2.26	2409.49	31.371	11.71	3271.02	123.85	1993.96	19.18	201.96	20578.9	1.16784e+06	414527		208296	53463.9	136759	143069		556.2	40.2	4	231.8	123.7	24.5	10.2	2.4	45.1	19.3	10.9	289.7	82.7	95.8	90.7	40.5	139.4	339.6	42.5
	nonPF&S2	1.11	101.18	0.87	2.81	16.05	252.69	3.43	19.3	296.48	34.7	2.01	2.5	1357.02	32.454	15.02	3487.41	221.1	2020.92	20.16	530.61	30748	893922	983786		884802	1.59794e+06	764887	689572		507.3	21.4	2.9	71.3	96.1	28.4	11.2	5.4	44.6	14.6	16.4	349.3	134.9	90.2	111.7	24.5	198.4	258.6	30.8
	nonPF&S3	1.37	119.28	0.82	2.99	7.7	65.63	0.84	11.64	314.13	33.47	2.01	2.74	668.76	34.565	12.86	2822.44	48	2358.49	20.16	1127.24	31348	1.27749e+06	1.02258e+06		754765	813512	1.21298e+06	1.16177e+06		390.4	19	0.9	84.5	79.5	16.6	3.3	0.9	28	21.1	8.1	243.3	61.5	64.1	46	7.2	89.4	162.1	15.8
	nonPF&S4	1.37	119.28	0.99	3.34	7.16	117.15	1.52	13.42	302.37	35.91	2.44	2.74	1417.35	36.612	11.71	3932.49	85.75	2386.73	22.11	105.38	41110	2.67974e+06	426222		485653	261915	368149	313175		288.3	19.4	1.2	116.6	77	21.7	4.4	3.7	36.9	24.8	9.3	343.4	63	77	41.3	12.8	97.4	191.3	19.9
	nonPF&S5	0.84	72.2	0.7	2.81	5.55	100.17	0.08	9.85	276.87	22.43	1.72	2.74	271.72	31.785	13.53	2228	82.08	1637.99	17.2	164.3	26698.5	3.4998e+07	633792		5538.35	2750.63	98518.1	186931		476.5	26.8	2	102.2	87.1	20.7	3.9	1.7	12.8	30.8	8	249.7	66.6	91.8	101.9	18.6	180.5	245.3	34.1
	nonPF&S6	1.02	91.8	0.76	2.64	6.09	140.41	0.08	11.64	290.55	19.18	1.27	2.5	749.49	31.785	13.53	2634.35	121.35	1685.79	18.19	346.97	48339.1	1.24412e+07	1.58224e+06		65562.7	214885	5.46397e+06	320024		331.8	25.8	1.5	85.7	61.8	19.1	5.1	1	45.5	40.5	7.1	193.1	46	81.2	57	14.7	109.7	184.5	17.8
	nonPF&S7	0.39	119.28	2.14	1.58	13.09	108.62	1.52	14.61	49.94	45.95	0.33	1.78	314.81	19.58	1.52	2491.95	176.2	17577.6	45.05	181.85	20307.1	55819.7	93553.9		31325	179118	581964	307823		548.3	24.4	1.1	112	133.7	25.1	9	3.5	53.7	31.6	13.8	331	90.5	98.6	72.8	15.7	156.9	229.5	31.3
	nonPF&S8	1.11	145.15	2.55	2.46	15.78	100.8	4.05	15.2	51.28	38.27	1.72	2.5	563.67	12.92	2.95	1173.1	152.06	13448.7	47.4	303.68	8226.01	2.03165e+06	1.15502e+06		180109	63363.8	195533	113069		602.4	30.1	1.5	127.6	131.2	19.4	4	<1	53.7	28	6.9	162.6	171.2	100.3	98.1	21.6	192.5	205.1	24.5
	nonPF&S9	1.2	193.57	7.06	3.95	21.71	117.01	3.43	31.46	216.1	60.41	1.86	4.17	1009.75	48.35	4.58	5994.48	194.55	20325.9	59.53	1625.08	57308.5	2.97855e+06	665703		127102	13125.3	104591	659372		407.8	27.9	1.5	119.6	134	20.8	8.2	1	45.8	16.4	10.5	229.1	91.6	94.9	63.6	16	140.1	191.2	22.2
	nonPF&S10	1.63	193.57	4.09	2.11	26.57	102.54	3.43	20.47	116.47	52.97	1.12	2.98	581.93	57.05	3.02	4846.72	165.03	14833.5	47.87	221.39	29993.5	586160	452724		41959.7	82528.7	21777.6	1.32177e+06		485.5	26.6	1.6	91	128.2	24.9	3.5	2.2	25.8	14.3	9.8	244.1	128.4	81.8	77.1	10.2	162.7	189.2	22.7
PF&S	PF&S1	0.75	169.82	2.92	1.85	14.7	112.96	2.17	17.55	76.22	51.02	0.33	2.02	1146.22	11.45	2.57	2617.62	184.87	12116.3	40.34	593.24	25348.7	8.84897e+06	226954		65562.7	63363.8	375761	167104		348.1	41.1	1.2	76.2	169.2	11.6	4.1	2.2	36.3	23.3	7.3	200.4	64.8	114.8	106	23.6	196.3	208.6	30.5
	PF&S2	0.84	153.49	3.05	1.85	12.01	120.19	3.43	19.6	94.41	50.03	0.65	2.98	442.93	28.16	3.02	5483.92	207.94	18779	43.64	535.69	38389.7	955973	193402		31325	13125.3	162563	171686		310.9	23.1	1.7	111.9	82.5	16.8	4.1	1.1	45.6	28.7	9.6	280.2	54.2	81.6	55.4	9.9	119.2	194	20.3
	PF&S3	1.63	169.82	10.85	4.82	13.62	131.74	4.05	43.47	381.5	69.05	2.01	4.29	619.55	52.66	2.57	6603.77	211.78	19418	59.53	438.2	49303.6	2.08697e+06	186175		180109	82528.7	253342	316265		609.9	32.3	3.2	84.2	90.8	19.8	4.2	<1	13.4	13	9.2	182.6	152.1	86.1	105.2	13.2	210.9	215.6	23.7
	PF&S4	0.84	161.71	3.66	1.67	9.85	118.75	2.81	19.89	112.11	46.99	0.49	2.98	439.44	26.95	2.06	2685.65	188.64	15104.5	39.86	493.17	32643.1	121020	239549		127102	94308	97888	230880		248.7	18.4	1.6	84	64.7	19.5	<1	3.6	22.4	24.1	10.6	335.1	70.5	70	41	7.8	97	148.5	15.1
	PF&S5	0.93	119.28	4.71	2.02	14.16	121.06	2.17	22.8	158.78	52.97	0.81	4.64	538.86	30.75	2.73	3265.96	205.5	16291.8	42.7	365.37	47233.7	1.73339e+06	119623		41959.7	34556.4	114192	307823		575.4	15.8	1.2	110.1	120.2	16.6	5.7	2.1	40	45.5	10.3	376.1	61.5	112.1	57.9	19.4	127.8	208.1	31.2
	PF&S6	0.93	193.57	6.81	4.12	21.17	126.26	2.81	32.04	228.34	56.76	1.72	2.74	602.77	17.13	6.8	4122.44	221.73	17237.7	42.23	362.2	34129.7	2.09875e+06	200922		51802.6	112278	233110	224717		393.4	8.1	2.2	155.7	106.2	20.2	8.7	2.4	39.4	34.1	9	225.5	76.9	88.7	53.4	10.8	121.2	212.4	27.1
	PF&S7	1.46	208.97	7.91	3.6	17.66	121.64	4.65	32.61	285.09	65.67	1.42	6.05	2861.74	78.48	6.65	2438.67	230.2	15831.3	59.99	252.48	22942.8	1.88179e+06	760941		131219	30047.6	36037.5	16271.9		427.2	12.7	1.4	112.8	94.5	14.4	5.2	3.8	36.9	21.6	9.4	295.7	62	95.8	56.5	13.7	129.5	213.9	23.8
	PF&S8	0.89	153.49	5.04	3.6	11.74	131.45	2.81	24.54	182.96	56.76	0.97	2.74	519.96	26.34	3.02	2930.93	207.09	17485.1	38.44	664.15	38611.3	415420	429181		140185	97127.9	96056.9	21323.3		541.9	22.6	4	46	84.8	17.6	2.5	2.6	40.7	42.5	14.9	211.9	109.7	86.9	102.6	25	193.9	259.2	27.1
	PF&S9	0.29	119.28	2.52	0.06	10.39	95.29	0.84	11.64	81.54	35.91	0.33	1.54	1040.93	16.21	2.24	1375	164.15	9752.12	32.73	250.84	26431.8	902737	351608		3178.67	65916.9	378891	16718.1		711.9	25.8	1.6	74	99.4	22.7	9.8	1.9	26.3	26.9	12.6	350.3	120.4	94.8	69.8	15.6	144.7	164.7	24.3
	PF&S10	1.02	185.74	4.99	3.16	17.93	109.49	3.43	25.12	166.54	54.88	1.27	4.05	977.05	43.23	5.25	4047.24	209.39	14322	59.06	385.87	47105.5	6.31072e+06	339382		39019.7	13125.3	194204	21908.1		600.4	17.6	1.5	103.7	103.8	19.5	1.8	1.7	30.2	33.6	12.3	407	80.1	88.4	44.2	18.1	97	176.1	24.3
	PF&S11	0.93	185.74	5.02	2.64	11.47	78.14	2.81	16.96	161.28	49.03	0.97	3.7	534.28	30.36	2.24	2846.62	153.69	9068.88	32.73	348.55	43688.1	1.02067e+06	515048		173188	60637.7	96056.9	149470		406.9	12.6	1.9	94.9	82.7	22	7.8	1.9	45.7	37.2	10.5	214.9	96.2	88.6	63.3	12.1	132.5	216.4	24.2
[truncated: 13 more columns]
